# Supplementary material for: Metagenomic Next-Generation Sequencing of Nasopharyngeal Specimens Collected from Confirmed and Suspect COVID-19 Patients
Source: mBio. 2020 Nov 20;11(6):e01969-20. doi: 10.1128/mBio.01969-20 (PMC7686804; doi:10.1128/mBio.01969-20)
Supplement: TABLE S1 [file mBio.01969-20-st001.xlsx]

## Sheet: Supplemental Table 1
	Metatranscriptomic Data																			Metagenomic Data
	Patient ID	Total Reads	Human Mapped Reads	Virus Reads	Bacteria Reads	Protist Reads	Fungi Reads	CosmosID Proportion Mapped to Human	CosmosID Proportion Mapped to Virus	CosmosID Proportion Mapped to Bacteria	CosmosID Proportion Mapped to Protist	CosmosID Proportion Mapped to Fungi	CosmosID Proportion Mapped to Human (Normalized)	CosmosID Proportion Mapped to Virus (Normalized)	CosmosID Proportion Mapped to Bacteria (Normalized)	CosmosID Proportion Mapped to Protist (Normalized)	CosmosID Proportion Mapped to Fungi (Normalized)	CosmosID Proportion Mapped to SARS-CoV-2	CosmosID Proportion Mapped to Co-infecting Organism	Total Reads	Human Mapped Reads	Virus Reads	Bacteria Reads	Protist Reads	Fungi Reads	CosmosID Proportion Mapped to Human	CosmosID Proportion Mapped to Virus	CosmosID Proportion Mapped to Bacteria	CosmosID Proportion Mapped to Protist	CosmosID Proportion Mapped to Fungi	CosmosID Proportion Mapped to Human (Normalized)	CosmosID Proportion Mapped to Virus (Normalized)	CosmosID Proportion Mapped to Bacteria (Normalized)	CosmosID Proportion Mapped to Protist (Normalized)	CosmosID Proportion Mapped to Fungi (Normalized)	CosmosID Proportion Mapped to Co-infecting Organism
	COVID-19 +
	1	83708	48093	532	263	375	315	0.574533	0.00635543	0.00314187	0.00447986	0.00376308	0.970047	0.0107306	0.00530477	0.00756384	0.00635362	0.00539972
	2	1255684	678649	591	55415	14531	18267	0.540462	0.00047066	0.0441313	0.0115722	0.0145474	0.884287	0.00077008	0.0722064	0.0189341	0.0238021	1.75203e-05	0.00012
	3	57340	35732	58	200	324	267	0.62316	0.00101151	0.00348797	0.00565051	0.00465644	0.976791	0.00158552	0.00546732	0.00885706	0.00729887	0.000261597
	4	212309	132599	140	413	879	592	0.624557	0.000659416	0.00194528	0.00414019	0.00278839	0.984965	0.00103994	0.00306783	0.00652934	0.00439747	0
	5	437277	271043	1234	1438	2840	2858	0.619843	0.00282201	0.00328853	0.00649474	0.0065359	0.970044	0.0044164	0.0051465	0.0101642	0.0102286	0.00155965
	6	129074	76926	149	413	705	737	0.595984	0.00115438	0.00319971	0.00546198	0.0057099	0.97461	0.00188775	0.00523248	0.00893197	0.00933739	0
	7	183018	107233	206	411	742	763	0.585915	0.00112557	0.00224568	0.00405425	0.00416899	0.980595	0.00188377	0.0037584	0.00678524	0.00697728	0
	8	548310	316971	270	621	1337	972	0.578087	0.000492422	0.00113257	0.0024384	0.00177272	0.990005	0.000843299	0.00193959	0.00417589	0.00303588	0
	9	375212	202317	2454	1417	2547	3286	0.539207	0.0065403	0.00377653	0.00678816	0.00875772	0.954231	0.0115743	0.0066833	0.012013	0.0154985	0
	10	78544	46786	58	353	266	236	0.595666	0.00073844	0.0044943	0.00338664	0.00300469	0.980859	0.00121596	0.00740057	0.00557664	0.00494769	0
	11	141975	85269	55	205	375	218	0.600592	0.000387392	0.00144392	0.00264131	0.00153548	0.990095	0.000638629	0.00238034	0.00435429	0.00253129	0		190447	136039	113	36	87	67	0.714314	0.000593341	0.000189029	0.00045682	0.000351804	0.997778	0.000828798	0.000264042	0.000638101	0.000491411
	12	186399	114587	130	538	940	773	0.61474	0.000697429	0.00288628	0.00504295	0.00414702	0.979644	0.00111142	0.00459955	0.00803639	0.00660865	0.000112662		594659	416561	322	241	201	182	0.700504	0.000541487	0.000405274	0.000338009	0.000306058	0.997734	0.000771245	0.000577236	0.000481429	0.000435921
	13	90243	47758	22	212	175	133	0.529216	0.000243786	0.00234921	0.00193921	0.0014738	0.988778	0.000455487	0.00438923	0.00362319	0.00275362	0		566077	366578	282	770	159	198	0.647576	0.000498165	0.00136024	0.000280881	0.000349776	0.996171	0.000766331	0.00209247	0.00043208	0.000538062
	14	357084	215908	203	521	1046	625	0.604642	0.000568494	0.00145904	0.00292928	0.00175029	0.989029	0.0009299	0.00238659	0.00479151	0.00286299	0		1318662	825190	550	614	342	285	0.625778	0.000417089	0.000465623	0.000259354	0.000216128	0.997834	0.00066507	0.00074246	0.000413552	0.000344627
	15	92141	53073	64	755	856	770	0.575998	0.000694588	0.00819396	0.00929011	0.00835676	0.95596	0.00115278	0.0135992	0.0154184	0.0138694	0.000108529		889331	617392	452	1121	493	453	0.694221	0.000508247	0.0012605	0.000554349	0.000509372	0.995937	0.000729137	0.00180832	0.000795275	0.00073075
	16	247550	160721	166	706	1110	781	0.649247	0.000670572	0.00285195	0.00448394	0.00315492	0.983099	0.00101539	0.00431847	0.00678966	0.00477723	8.07918e-06		283158	199368	141	424	100	203	0.704087	0.000497955	0.0014974	0.00035316	0.000716914	0.995665	0.000704169	0.0021175	0.000499411	0.0010138
	17	253843	154969	173	732	1241	1015	0.610492	0.000681524	0.00288367	0.00488885	0.00399853	0.98001	0.00109404	0.0046291	0.00784797	0.00641877	3.93944e-06		316159	220354	169	110	92	128	0.696972	0.000534541	0.000347926	0.000290993	0.00040486	0.997741	0.000765215	0.000498069	0.000416567	0.000579571
	18	395158	249022	264	1023	1685	1102	0.630183	0.000668087	0.00258884	0.00426412	0.00278876	0.983903	0.00104308	0.00404194	0.00665755	0.00435408	8.35109e-05		598426	376782	204	970	147	158	0.629622	0.000340894	0.00162092	0.000245644	0.000264026	0.99609	0.00053931	0.00256437	0.000388621	0.000417701
	19	197621	111093	289	1211	2663	2675	0.562152	0.0014624	0.00612789	0.0134753	0.013536	0.942017	0.00245059	0.0102687	0.022581	0.0226828	0		77914	59137	57	39	37	40	0.759004	0.000731576	0.000500552	0.000474883	0.000513387	0.997083	0.000961052	0.000657562	0.000623841	0.000674423
	20	158970	103912	144	357	693	489	0.653658	0.000905831	0.00224571	0.00435931	0.00307605	0.984062	0.0013637	0.00338084	0.00656281	0.0046309	0		365164	237424	161	344	109	82	0.650185	0.000440898	0.000942042	0.000298496	0.000224557	0.997077	0.00067613	0.00144465	0.000457752	0.000344364
	21	150107	91976	108	316	469	310	0.612736	0.000719487	0.00210516	0.00312444	0.00206519	0.987089	0.00115906	0.00339132	0.00503332	0.00332693	0.000206519	7.32811e-05	1064822	745119	583	750	335	495	0.699759	0.000547509	0.000704343	0.000314607	0.000464866	0.997106	0.000780161	0.00100364	0.000448291	0.000662401	0.000125843
	22	226736	137845	157	537	1148	799	0.607954	0.000692435	0.00236839	0.00506316	0.00352392	0.981201	0.00111755	0.00382244	0.00817163	0.0056874	7.05667e-05		291858	214244	156	239	115	116	0.734069	0.000534507	0.000818891	0.000394027	0.000397454	0.997087	0.00072602	0.0011123	0.000535207	0.000539861
	23	876406	552098	575	1326	3070	1770	0.629957	0.000656089	0.001513	0.00350294	0.00201961	0.987937	0.00102892	0.00237278	0.00549353	0.00316728	1.59743e-05		1746005	1106997	557	524	408	206	0.634017	0.000319014	0.000300114	0.000233676	0.000117984	0.998471	0.000502394	0.000472629	0.000368001	0.000185805
	24	219738	123027	101	950	700	535	0.55988	0.000459638	0.00432333	0.00318561	0.00243472	0.981758	0.000805982	0.00758102	0.00558601	0.00426931	3.18561e-05		520747	381000	323	870	296	347	0.731641	0.000620263	0.00167068	0.000568414	0.00066635	0.995204	0.000843703	0.00227251	0.000773177	0.000906393
	25	104647	61498	380	301	332	204	0.587671	0.00363126	0.00287634	0.00317257	0.00194941	0.980595	0.00605916	0.00479949	0.00529379	0.00325281	0.00302923		123871	94358	75	41	89	68	0.761744	0.000605469	0.000330989	0.000718489	0.000548958	0.997115	0.000792552	0.000433262	0.000940495	0.000718581
	26	315228	180949	240	691	761	376	0.574026	0.000761354	0.00219206	0.00241413	0.00119279	0.988701	0.00131135	0.00377561	0.00415808	0.00205445	0.000355298		634229	443347	287	1487	252	321	0.699033	0.000452518	0.00234458	0.000397333	0.000506126	0.994734	0.00064394	0.00333637	0.00056541	0.000720225
	27	214050	125609	353	482	784	692	0.586821	0.00164915	0.00225181	0.0036627	0.00323289	0.981934	0.00275954	0.00376798	0.00612883	0.00540963	0.000911002		675359	470171	315	364	318	229	0.696179	0.000466419	0.000538973	0.000470861	0.000339079	0.997399	0.000668227	0.000772173	0.000674591	0.00048579
	28	169611	98972	282	390	682	765	0.583523	0.00166263	0.00229938	0.00402097	0.00451032	0.979039	0.00278957	0.00385791	0.0067464	0.00756744	0.000878481		1138792	749791	440	468	605	403	0.658409	0.000386374	0.000410962	0.000531265	0.000353884	0.997451	0.000585334	0.000622583	0.000804835	0.000536113
	29	102473	58477	41	182	206	139	0.570658	0.000400105	0.00177608	0.00201029	0.00135645	0.99038	0.000694386	0.00308239	0.00348886	0.00235414	9.75867e-06		328932	233330	166	189	120	120	0.709356	0.000504664	0.000574587	0.000364817	0.000364817	0.997456	0.000709629	0.000807951	0.000512985	0.000512985	0.000288813
	30	345653	211173	364	311	626	351	0.610939	0.00105308	0.000899746	0.00181106	0.00101547	0.992238	0.00171033	0.00146129	0.00294138	0.00164924	0.000627797		820542	567151	354	146	290	267	0.691191	0.000431422	0.000177931	0.000353425	0.000325395	0.99814	0.000623011	0.000256948	0.000510376	0.000469898
	31	398055	220118	350	1784	3035	3492	0.552984	0.000879275	0.00448179	0.00762457	0.00877266	0.962143	0.00152986	0.00779792	0.0132661	0.0152636	0.00011305		377688	253385	175	89	154	115	0.670884	0.000463345	0.000235644	0.000407744	0.000304484	0.997901	0.000689199	0.000350507	0.000606495	0.000452902
	32	268554	165891	836	698	1218	1035	0.617719	0.00311297	0.0025991	0.0045354	0.00385397	0.977681	0.00492698	0.00411367	0.0071783	0.00609979	0.00242037		318826	221464	152	213	115	84	0.694623	0.000476749	0.000668076	0.000360698	0.000263467	0.99746	0.000684598	0.000959338	0.000517953	0.000378331
	33	1100109	674235	581	2682	5235	5291	0.61288	0.000528129	0.00243794	0.00475862	0.00480952	0.979959	0.000844447	0.00389812	0.00760875	0.00769014	9.09001e-07	3.5451e-05	891835	558826	277	153	191	165	0.626602	0.000310596	0.000171556	0.000214165	0.000185012	0.998595	0.000494986	0.000273404	0.000341308	0.000294847
	34	230295	125303	79	448	691	405	0.544098	0.000343038	0.00194533	0.0030005	0.00175861	0.987213	0.00062241	0.00352962	0.00544412	0.00319084	1.7369e-05		501295	320506	179	274	154	174	0.639356	0.000357075	0.000546584	0.000307204	0.000347101	0.997569	0.000557134	0.00085282	0.000479322	0.000541572
	35	72873	41677	49	468	441	497	0.571913	0.000672403	0.00642213	0.00605162	0.00682008	0.966266	0.00113605	0.0108504	0.0102244	0.0115228	1.37225e-05		207135	155123	118	63	209	189	0.748898	0.000569677	0.000304149	0.001009	0.000912448	0.996281	0.000757858	0.000404619	0.00134231	0.00121386
	36	201794	111693	200	678	868	973	0.5535	0.00099111	0.00335986	0.00430142	0.00482175	0.976235	0.00174807	0.00592595	0.00758662	0.00850435	0.000113978		152436	105396	80	54	66	88	0.691411	0.00052481	0.000354247	0.000432969	0.000577291	0.997275	0.000756974	0.000510957	0.000624503	0.000832671
	37	230600	115639	188	1147	1731	2065	0.50147	0.000815265	0.00497398	0.0075065	0.0089549	0.957514	0.00155668	0.00949739	0.014333	0.0170986	2.60191e-05		167110	110007	66	110	82	58	0.658291	0.000394949	0.000658249	0.000490695	0.000347077	0.997136	0.000598243	0.000997072	0.000743272	0.000525729
	38	413845	223809	264	598	977	751	0.540804	0.00063792	0.00144499	0.00236079	0.00181469	0.98856	0.00116608	0.00264135	0.00431539	0.00331715	0.000222305		163382	111800	79	28	56	42	0.684286	0.000483529	0.000171378	0.000342755	0.000257066	0.99817	0.000705326	0.000249989	0.000499978	0.000374983
	39	185498	98982	87	315	353	242	0.533601	0.000469008	0.00169813	0.00190299	0.0013046	0.990028	0.000870183	0.00315066	0.00353074	0.00242051	0.000231808		646328	327615	142	299	85	226	0.506887	0.000219703	0.000462613	0.000131512	0.000349668	0.99771	0.000432443	0.000910567	0.000258857	0.000688254
	40	712438	286853	511	79815	29037	29593	0.402636	0.000717255	0.112031	0.0407572	0.0415376	0.673666	0.00120007	0.187443	0.0681925	0.0694983	0	6.4567e-05	631917	258674	101	21701	103	126	0.409348	0.000159831	0.0343415	0.000162996	0.000199393	0.921515	0.000359808	0.0773089	0.000366933	0.00044887
	COVID-19 -
	41	199374	110464	141	630	856	920	0.554054	0.000707214	0.00315989	0.00429344	0.00461444	0.977462	0.00124767	0.00557468	0.00757448	0.0081408	0		281530	187807	121	177	117	86	0.667094	0.000429794	0.000628707	0.000415586	0.000305474	0.997339	0.000642564	0.000939949	0.000621323	0.000456699
	42	133844	66474	61	871	456	444	0.496653	0.000455754	0.00650758	0.00340695	0.00331729	0.97318	0.00089304	0.0127514	0.00667584	0.00650016	0		177333	110152	69	1115	54	95	0.621159	0.000389098	0.00628761	0.000304512	0.000535715	0.988043	0.000618917	0.0100013	0.00048437	0.000852133
	43	104213	59736	60	458	447	475	0.573211	0.000575744	0.00439485	0.00428929	0.00455797	0.976461	0.000980777	0.0074866	0.00730679	0.00776448	0		133363	96238	75	70	70	112	0.721624	0.000562375	0.000524883	0.000524883	0.000839813	0.996614	0.000776679	0.0007249	0.0007249	0.00115984
	44	45137	25444	49	285	281	185	0.563706	0.00108558	0.00631411	0.00622549	0.00409863	0.969517	0.00186709	0.0108596	0.0107072	0.00704923	0		204177	139784	77	450	65	71	0.684622	0.000377124	0.00220397	0.000318351	0.000347738	0.995279	0.00054825	0.00320406	0.000462808	0.000505529
	45	4739	1618	2	38	18	11	0.341422	0.00042203	0.00801857	0.00379827	0.00232116	0.959099	0.00118554	0.0225252	0.0106698	0.00652045	0		10152	6085	3	7	9	2	0.599389	0.000295508	0.000689519	0.000886525	0.000197006	0.996561	0.00049132	0.00114641	0.00147396	0.000327547
	46	926651	541821	418	1097	2219	1139	0.584709	0.000451087	0.00118383	0.00239464	0.00122916	0.991086	0.000764596	0.00200661	0.00405894	0.00208343	0		777199	500707	261	410	194	213	0.644246	0.000335821	0.000527535	0.000249614	0.000274061	0.997852	0.000520143	0.000817083	0.00038662	0.000424485
	47	205325	111019	175	903	759	692	0.540699	0.000852307	0.00439791	0.00369658	0.00337027	0.977727	0.0015412	0.00795258	0.0066844	0.00609434	0		792629	556445	392	2970	326	393	0.702025	0.000494557	0.00374702	0.00041129	0.000495818	0.992719	0.000699343	0.00529859	0.000581597	0.000701127
	48	409656	222864	138	595	770	463	0.544027	0.000336868	0.00145244	0.00187963	0.00113022	0.991256	0.000613797	0.00264644	0.00342481	0.00205933	0		1919941	1007154	448	779	294	239	0.524575	0.000233341	0.000405742	0.00015313	0.000124483	0.998256	0.000444042	0.000772117	0.000291402	0.000236888	5.36475e-05
	49	200368	115725	162	401	719	552	0.577562	0.000808512	0.00200132	0.0035884	0.00275493	0.984399	0.00137803	0.00341105	0.00611608	0.00469551	0		102612	78070	58	27	43	33	0.760827	0.000565236	0.000263127	0.000419054	0.0003216	0.997942	0.000741394	0.000345132	0.000549654	0.000421828
	50	333954	186458	121	1850	861	545	0.558334	0.000362325	0.00553969	0.0025782	0.00163196	0.982211	0.000637396	0.00974531	0.00453552	0.00287091	0		296604	205239	165	1688	110	148	0.691963	0.000556297	0.00569109	0.000370865	0.000498982	0.989819	0.000795756	0.00814082	0.000530504	0.000713769
